# Supplementary material for: Impact of the gut microecology on Campylobacter presence revealed by comparisons of the gut microbiota from chickens raised on litter or in individual cages
Source: BMC Microbiol. 2021 Oct 22;21:290. doi: 10.1186/s12866-021-02353-5 (PMC8532315; doi:10.1186/s12866-021-02353-5)
Supplement: Supplementary file 2 — Additional file 2: Supplementary Table 1. The chicken genetic family structure and samples of the progeny population. Supplementary Table 2. Summary of microbes associated with Campylobacter. Supplementary Table 3. Correlations between Lactobacillus and microbes at the genus level in different intestinal segments. Supplementary Table 4. The relative abundance of microorganisms in used litter. [file 12866_2021_2353_MOESM2_ESM.xlsx]

## Sheet: Table S1
Supplementary Table 1. The chicken genetic family structure and samples for the progeny population
Parent		Progeny	Group	Sample
Family	Hen			d00	d02	d07	d14	d28	d42	d57
1	1	1	litter	meconium	feces	feces	feces	feces	feces	duodenum, jejunum, ileum, cecum, and feces
		2	cage	meconium	feces	feces	feces	feces	feces	duodenum, jejunum, ileum, cecum, and feces
		3	-	ileum and cecum	-	-	-	-	-	-
	2	1	litter	meconium	feces	feces	feces	feces	feces	duodenum, jejunum, ileum, cecum, and feces
		2	cage	meconium	feces	feces	feces	feces	feces	duodenum, jejunum, ileum, cecum, and feces
		3	-	ileum and cecum	-	-	-	-	-	-
	3	1	litter	meconium	feces	feces	feces	feces	feces	duodenum, jejunum, ileum, cecum, and feces
		2	cage	meconium	feces	feces	feces	feces	feces	duodenum, jejunum, ileum, cecum, and feces
		3	-	ileum and cecum	-	-	-	-	-	-
2	1	1	litter	meconium	feces	feces	feces	feces	feces	duodenum, jejunum, ileum, cecum, and feces
		2	cage	meconium	feces	feces	feces	feces	feces	duodenum, jejunum, ileum, cecum, and feces
		3	-	ileum and cecum	-	-	-	-	-	-
	2	1	litter	meconium	feces	feces	feces	feces	feces	duodenum, jejunum, ileum, cecum, and feces
		2	cage	meconium	feces	feces	feces	feces	feces	duodenum, jejunum, ileum, cecum, and feces
		3	-	ileum and cecum	-	-	-	-	-	-
	3	1	litter	meconium	feces	feces	feces	feces	feces	duodenum, jejunum, ileum, cecum, and feces
		2	cage	meconium	feces	feces	feces	feces	feces	duodenum, jejunum, ileum, cecum, and feces
		3	-	ileum and cecum	-	-	-	-	-	-
3	1	1	litter	meconium	feces	feces	feces	feces	feces	duodenum, jejunum, ileum, cecum, and feces
		2	cage	meconium	feces	feces	feces	feces	feces	duodenum, jejunum, ileum, cecum, and feces
		3	-	ileum and cecum	-	-	-	-	-	-
	2	1	litter	meconium	feces	feces	feces	feces	feces	duodenum, jejunum, ileum, cecum, and feces
		2	cage	meconium	feces	feces	feces	feces	feces	duodenum, jejunum, ileum, cecum, and feces
		3	-	ileum and cecum	-	-	-	-	-	-
	3	1	litter	meconium	feces	feces	feces	feces	feces	duodenum, jejunum, ileum, cecum, and feces
		2	cage	meconium	feces	feces	feces	feces	feces	duodenum, jejunum, ileum, cecum, and feces
		3	-	ileum and cecum	-	-	-	-	-	-
4	1	1	litter	meconium	feces	feces	feces	feces	feces	duodenum, jejunum, ileum, cecum, and feces
		2	cage	meconium	feces	feces	feces	feces	feces	duodenum, jejunum, ileum, cecum, and feces
		3	-	ileum and cecum	-	-	-	-	-	-
	2	1	litter	meconium	feces	feces	feces	feces	feces	duodenum, jejunum, ileum, cecum, and feces
		2	cage	meconium	feces	feces	feces	feces	feces	duodenum, jejunum, ileum, cecum, and feces
		3	-	ileum and cecum	-	-	-	-	-	-
	3	1	litter	meconium	feces	feces	feces	feces	feces	duodenum, jejunum, ileum, cecum, and feces
		2	cage	meconium	feces	feces	feces	feces	feces	duodenum, jejunum, ileum, cecum, and feces
		3	-	ileum and cecum	-	-	-	-	-	-
5	1	1	litter	meconium	feces	feces	feces	feces	feces	duodenum, jejunum, ileum, cecum, and feces
		2	cage	meconium	feces	feces	feces	feces	feces	duodenum, jejunum, ileum, cecum, and feces
		3	-	ileum and cecum	-	-	-	-	-	-
	2	1	litter	meconium	feces	feces	feces	feces	feces	duodenum, jejunum, ileum, cecum, and feces
		2	cage	meconium	feces	feces	feces	feces	feces	duodenum, jejunum, ileum, cecum, and feces
		3	-	ileum and cecum	-	-	-	-	-	-
	3	1	litter	meconium	feces	feces	feces	feces	feces	duodenum, jejunum, ileum, cecum, and feces
		2	cage	meconium	feces	feces	feces	feces	feces	duodenum, jejunum, ileum, cecum, and feces
		3	-	ileum and cecum	-	-	-	-	-	-
6	1	1	litter	meconium	feces	feces	feces	feces	feces	duodenum, jejunum, ileum, cecum, and feces
		2	cage	meconium	feces	feces	feces	feces	feces	duodenum, jejunum, ileum, cecum, and feces
		3	-	ileum and cecum	-	-	-	-	-	-
	2	1	litter	meconium	feces	feces	feces	feces	feces	duodenum, jejunum, ileum, cecum, and feces
		2	cage	meconium	feces	feces	feces	feces	feces	duodenum, jejunum, ileum, cecum, and feces
		3	-	ileum and cecum	-	-	-	-	-	-
	3	1	litter	meconium	feces	feces	feces	feces	feces	duodenum, jejunum, ileum, cecum, and feces
		2	cage	meconium	feces	feces	feces	feces	feces	duodenum, jejunum, ileum, cecum, and feces
		3	-	ileum and cecum	-	-	-	-	-	-
7	1	1	litter	meconium	feces	feces	feces	feces	feces	duodenum, jejunum, ileum, cecum, and feces
		2	cage	meconium	feces	feces	feces	feces	feces	duodenum, jejunum, ileum, cecum, and feces
		3	-	ileum and cecum	-	-	-	-	-	-
	2	1	litter	meconium	feces	feces	feces	feces	feces	duodenum, jejunum, ileum, cecum, and feces
		2	cage	meconium	feces	feces	feces	feces	feces	duodenum, jejunum, ileum, cecum, and feces
		3	-	ileum and cecum	-	-	-	-	-	-
	3	1	litter	meconium	feces	feces	feces	feces	feces	duodenum, jejunum, ileum, cecum, and feces
		2	cage	meconium	feces	feces	feces	feces	feces	duodenum, jejunum, ileum, cecum, and feces
		3	-	ileum and cecum	-	-	-	-	-	-
8	1	1	litter	meconium	feces	feces	feces	feces	feces	duodenum, jejunum, ileum, cecum, and feces
		2	cage	meconium	feces	feces	feces	feces	feces	duodenum, jejunum, ileum, cecum, and feces
		3	-	ileum and cecum	-	-	-	-	-	-
	2	1	litter	meconium	feces	feces	feces	feces	feces	duodenum, jejunum, ileum, cecum, and feces
		2	cage	meconium	feces	feces	feces	feces	feces	duodenum, jejunum, ileum, cecum, and feces
		3	-	ileum and cecum	-	-	-	-	-	-
	3	1	litter	meconium	feces	feces	feces	feces	feces	duodenum, jejunum, ileum, cecum, and feces
		2	cage	meconium	feces	feces	feces	feces	feces	duodenum, jejunum, ileum, cecum, and feces
		3	-	ileum and cecum	-	-	-	-	-	-
9	1	1	litter	meconium	feces	feces	feces	feces	feces	duodenum, jejunum, ileum, cecum, and feces
		2	cage	meconium	feces	feces	feces	feces	feces	duodenum, jejunum, ileum, cecum, and feces
		3	-	ileum and cecum	-	-	-	-	-	-
	2	1	litter	meconium	feces	feces	feces	feces	feces	duodenum, jejunum, ileum, cecum, and feces
		2	cage	meconium	feces	feces	feces	feces	feces	duodenum, jejunum, ileum, cecum, and feces
		3	-	ileum and cecum	-	-	-	-	-	-
	3	1	litter	meconium	feces	feces	feces	feces	feces	duodenum, jejunum, ileum, cecum, and feces
		2	cage	meconium	feces	feces	feces	feces	feces	duodenum, jejunum, ileum, cecum, and feces
		3	-	ileum and cecum	-	-	-	-	-	-
10	1	1	litter	meconium	feces	feces	feces	feces	feces	duodenum, jejunum, ileum, cecum, and feces
		2	cage	meconium	feces	feces	feces	feces	feces	duodenum, jejunum, ileum, cecum, and feces
		3	-	ileum and cecum	-	-	-	-	-	-
	2	1	litter	meconium	feces	feces	feces	feces	feces	duodenum, jejunum, ileum, cecum, and feces
		2	cage	meconium	feces	feces	feces	feces	feces	duodenum, jejunum, ileum, cecum, and feces
		3	-	ileum and cecum	-	-	-	-	-	-
	3	1	litter	meconium	feces	feces	feces	feces	feces	duodenum, jejunum, ileum, cecum, and feces
		2	cage	meconium	feces	feces	feces	feces	feces	duodenum, jejunum, ileum, cecum, and feces
		3	-	ileum and cecum	-	-	-	-	-	-

## Sheet: Table S2
Supplementary Table 2. Summary of microbes associated with Campylobacter
Taxa	Count	Level
Bacteria	114	Kingdom
Archaea	1	Kingdom
Firmicutes	69	Phylum
Bacteroidetes	18	Phylum
Proteobacteria	12	Phylum
Actinobacteria	8	Phylum
Cyanobacteria	2	Phylum
Chloroflexi	1	Phylum
Deinococcus-Thermus	1	Phylum
Euryarchaeota	1	Phylum
Patescibacteria	1	Phylum
Tenericutes	1	Phylum
Verrucomicrobia	1	Phylum
Clostridia	54	Class
Bacteroidia	18	Class
Bacilli	9	Class
Gammaproteobacteria	7	Class
Actinobacteria	5	Class
Alphaproteobacteria	3	Class
Erysipelotrichia	3	Class
Coriobacteriia	2	Class
Deltaproteobacteria	2	Class
Negativicutes	2	Class
Chloroflexia	1	Class
Deinococci	1	Class
Melainabacteria	1	Class
Methanobacteria	1	Class
Mollicutes	1	Class
Rubrobacteria	1	Class
Saccharimonadia	1	Class
Sericytochromatia	1	Class
Verrucomicrobiae	1	Class
Unclassified Class	1	Class
Clostridiales	53	Order
Bacteroidales	14	Order
Bacillales	9	Order
Erysipelotrichales	3	Order
Pseudomonadales	3	Order
Betaproteobacteriales	2	Order
Coriobacteriales	2	Order
Corynebacteriales	2	Order
Desulfovibrionales	2	Order
Flavobacteriales	2	Order
Propionibacteriales	2	Order
Selenomonadales	2	Order
Sphingobacteriales	2	Order
Bifidobacteriales	1	Order
Caulobacterales	1	Order
Enterobacteriales	1	Order
Gastranaerophilales	1	Order
Methanobacteriales	1	Order
Mollicutes_RF39	1	Order
Rhodospirillales	1	Order
Rubrobacterales	1	Order
Saccharimonadales	1	Order
Sphingomonadales	1	Order
Thermales	1	Order
Thermomicrobiales	1	Order
Verrucomicrobiales	1	Order
Xanthomonadales	1	Order
Unclassified Order	3	Order
Ruminococcaceae	30	Family
Lachnospiraceae	15	Family
Paenibacillaceae	4	Family
Bacillaceae	3	Family
Barnesiellaceae	3	Family
Erysipelotrichaceae	3	Family
Prevotellaceae	3	Family
Rikenellaceae	3	Family
Desulfovibrionaceae	2	Family
Family_XIII	2	Family
Marinifilaceae	2	Family
Moraxellaceae	2	Family
Propionibacteriaceae	2	Family
Sphingobacteriaceae	2	Family
Akkermansiaceae	1	Family
Acidaminococcaceae	1	Family
Atopobiaceae	1	Family
Bacteroidaceae	1	Family
Bifidobacteriaceae	1	Family
Burkholderiaceae	1	Family
Caulobacteraceae	1	Family
Christensenellaceae	1	Family
Clostridiaceae_1	1	Family
Clostridiales_vadinBB60_group	1	Family
Corynebacteriaceae	1	Family
Defluviitaleaceae	1	Family
Dietziaceae	1	Family
Eggerthellaceae	1	Family
Enterobacteriaceae	1	Family
Hydrogenophilaceae	1	Family
JG30-KF-CM45	1	Family
Methanobacteriaceae	1	Family
Peptococcaceae	1	Family
Planococcaceae	1	Family
Pseudomonadaceae	1	Family
Rubrobacteriaceae	1	Family
Sphingomonadaceae	1	Family
Staphylococcaceae	1	Family
Tannerellaceae	1	Family
Thermaceae	1	Family
Veillonellaceae	1	Family
Weeksellaceae	1	Family
Xanthomonadaceae	1	Family
Unclassified Family	10	Family
Akkermansia	1	Genus
Acinetobacter	1	Genus
Alistipes	1	Genus
Ammoniphilus	1	Genus
Anaerofilum	1	Genus
Anaerostipes	1	Genus
Bacillus	1	Genus
Bacteroides	1	Genus
Barnesiella	1	Genus
Bifidobacterium	1	Genus
Bilophila	1	Genus
Blautia	1	Genus
Brevibacillus	1	Genus
Brevundimonas	1	Genus
Butyricicoccus	1	Genus
Butyricimonas	1	Genus
Caproiciproducens	1	Genus
CHKCI001	1	Genus
Christensenellaceae_R-7_group	1	Genus
Chryseobacterium	1	Genus
Clostridium_sensu_stricto_1	1	Genus
Coprobacter	1	Genus
Corynebacterium_1	1	Genus
Cutibacterium	1	Genus
Defluviitaleaceae_UCG-011	1	Genus
Dietzia	1	Genus
DTU089	1	Genus
Eisenbergiella	1	Genus
Enhydrobacter	1	Genus
Erysipelatoclostridium	1	Genus
Escherichia/Shigella	1	Genus
Faecalibacterium	1	Genus
Family_XIII_AD3011_group	1	Genus
Family_XIII_UCG-001	1	Genus
Fictibacillus	1	Genus
Flavonifractor	1	Genus
Fournierella	1	Genus
Fusicatenibacter	1	Genus
GCA-900066225	1	Genus
GCA-900066575	1	Genus
Hydrogenophilus	1	Genus
Intestinimonas	1	Genus
Lachnoclostridium	1	Genus
Lachnospiraceae_FCS020_group	1	Genus
Lachnospiraceae_NC2004_group	1	Genus
Lachnospiraceae_UCG-010	1	Genus
Megamonas	1	Genus
Merdibacter	1	Genus
Methanobrevibacter	1	Genus
Millionella	1	Genus
Negativibacillus	1	Genus
Novosphingobium	1	Genus
Odoribacter	1	Genus
Olsenella	1	Genus
Oscillibacter	1	Genus
Oscillospira	1	Genus
Paenibacillus	1	Genus
Parabacteroides	1	Genus
Parasutterella	1	Genus
Pedobacter	1	Genus
Phascolarctobacterium	1	Genus
Prevotella_7	1	Genus
Prevotella_9	1	Genus
Prevotellaceae_Ga6A1_group	1	Genus
Pseudomonas	1	Genus
Pygmaiobacter	1	Genus
Rikenella	1	Genus
Rubrobacter	1	Genus
Ruminiclostridium	1	Genus
Ruminiclostridium_5	1	Genus
Ruminiclostridium_9	1	Genus
Ruminococcaceae_NK4A214_group	1	Genus
Ruminococcaceae_UCG-002	1	Genus
Ruminococcaceae_UCG-004	1	Genus
Ruminococcaceae_UCG-005	1	Genus
Ruminococcaceae_UCG-007	1	Genus
Ruminococcaceae_UCG-009	1	Genus
Ruminococcaceae_UCG-010	1	Genus
Ruminococcaceae_UCG-013	1	Genus
Ruminococcaceae_UCG-014	1	Genus
Ruminococcus_1	1	Genus
Ruminococcus_2	1	Genus
Sellimonas	1	Genus
Shuttleworthia	1	Genus
Sphingobacterium	1	Genus
Sporosarcina	1	Genus
Staphylococcus	1	Genus
Stenotrophomonas	1	Genus
Subdoligranulum	1	Genus
Thermus	1	Genus
Tyzzerella	1	Genus
UBA1819	1	Genus
UC5-1-2E3	1	Genus
Virgibacillus	1	Genus
Unclassified Genus	21	Genus

## Sheet: Table S3
Supplementary Table 3. Correlations between Lactobacillus and microbes at the genus level in different intestinal segments
Taxa	Duodenum	Jejunum	Ileum	Caecum
Archaea;Euryarchaeota;Methanobacteria;Methanobacteriales;Methanobacteriaceae;Methanobrevibacter	0	-0.409525	0	0
Bacteria;Actinobacteria;Actinobacteria;Corynebacteriales;Corynebacteriaceae;Corynebacterium_1	0	-0.580549	0	0
Bacteria;Actinobacteria;Actinobacteria;Corynebacteriales;Dietziaceae;Dietzia	0	-0.586691	0	0
Bacteria;Actinobacteria;Actinobacteria;Corynebacteriales;Mycobacteriaceae;Mycobacterium	0	-0.464231	0	0
Bacteria;Actinobacteria;Actinobacteria;Corynebacteriales;NA;NA	0	-0.473225	0	0
Bacteria;Actinobacteria;Actinobacteria;Micrococcales;Bogoriellaceae;Georgenia	0	-0.47511	0	0
Bacteria;Actinobacteria;Actinobacteria;Micrococcales;Brevibacteriaceae;Brevibacterium	0	-0.663831	-0.361078	0
Bacteria;Actinobacteria;Actinobacteria;Micrococcales;Dermabacteraceae;Brachybacterium	0	-0.589927	-0.397998	0
Bacteria;Actinobacteria;Actinobacteria;Micrococcales;Intrasporangiaceae;Janibacter	0	-0.524975	-0.378195	0
Bacteria;Actinobacteria;Actinobacteria;Micrococcales;Microbacteriaceae;Galbitalea	0	-0.689728	0	0
Bacteria;Actinobacteria;Actinobacteria;Micrococcales;NA;NA	0	-0.498493	0	0
Bacteria;Actinobacteria;Actinobacteria;Micrococcales;Ruaniaceae;Ruania	0	-0.669119	0	0
Bacteria;Actinobacteria;Actinobacteria;Propionibacteriales;Nocardioidaceae;Nocardioides	0	-0.540779	0	0
Bacteria;Actinobacteria;Actinobacteria;Streptomycetales;Streptomycetaceae;Kitasatospora	0.476122	0	0	0
Bacteria;Actinobacteria;Coriobacteriia;Coriobacteriales;Atopobiaceae;Olsenella	0	-0.420805	0	0
Bacteria;Actinobacteria;Coriobacteriia;Coriobacteriales;Eggerthellaceae;NA	0	0	-0.383794	0
Bacteria;Actinobacteria;Rubrobacteria;Rubrobacterales;Rubrobacteriaceae;Rubrobacter	0	-0.552231	0	0
Bacteria;Bacteroidetes;Bacteroidia;Bacteroidales;Bacteroidaceae;Bacteroides	-0.37388	0	0	0
Bacteria;Bacteroidetes;Bacteroidia;Bacteroidales;Marinifilaceae;Butyricimonas	0	0	0	0
Bacteria;Bacteroidetes;Bacteroidia;Bacteroidales;Rikenellaceae;Millionella	0	0	0	0
Bacteria;Bacteroidetes;Bacteroidia;Bacteroidales;Rikenellaceae;Rikenella	0	0	0	0
Bacteria;Bacteroidetes;Bacteroidia;Flavobacteriales;NA;NA	0	0	0	0
Bacteria;Chloroflexi;Chloroflexia;Thermomicrobiales;JG30-KF-CM45;NA	0	-0.494368	0	0
Bacteria;Cyanobacteria;Melainabacteria;Gastranaerophilales;NA;NA	-0.377628	0	0	0
Bacteria;Epsilonbacteraeota;Campylobacteria;Campylobacterales;Helicobacteraceae;Helicobacter	-0.673776	-0.421221	0	0
Bacteria;Firmicutes;Bacilli;Bacillales;Bacillaceae;Bacillus	0	-0.377266	0	0
Bacteria;Firmicutes;Bacilli;Bacillales;Bacillaceae;NA	-0.381548	-0.571385	0	0
Bacteria;Firmicutes;Bacilli;Bacillales;Bacillaceae;Ornithinibacillus	0	-0.422748	0	0
Bacteria;Firmicutes;Bacilli;Bacillales;Bacillaceae;Virgibacillus	0	-0.462121	0	0
Bacteria;Firmicutes;Bacilli;Bacillales;Paenibacillaceae;Ammoniphilus	-0.376284	0	0	0
Bacteria;Firmicutes;Bacilli;Bacillales;Paenibacillaceae;Brevibacillus	-0.474728	0	0	0
Bacteria;Firmicutes;Bacilli;Bacillales;Paenibacillaceae;NA	-0.465794	0	0	0
Bacteria;Firmicutes;Bacilli;Bacillales;Paenibacillaceae;Paenibacillus	-0.468282	0	0	0
Bacteria;Firmicutes;Bacilli;Bacillales;Staphylococcaceae;Aliicoccus	0	-0.477531	0	0
Bacteria;Firmicutes;Bacilli;Bacillales;Staphylococcaceae;Jeotgalicoccus	0	-0.638014	0	0
Bacteria;Firmicutes;Bacilli;Bacillales;Staphylococcaceae;Salinicoccus	0	-0.58634	0	0
Bacteria;Firmicutes;Bacilli;Bacillales;Staphylococcaceae;Staphylococcus	0	-0.626747	0	0
Bacteria;Firmicutes;Bacilli;Lactobacillales;Aerococcaceae;Aerococcus	0	-0.427182	0	0
Bacteria;Firmicutes;Bacilli;Lactobacillales;Aerococcaceae;Facklamia	0	0	0	0
Bacteria;Firmicutes;Bacilli;Lactobacillales;Leuconostocaceae;Weissella	0	-0.377315	0	0
Bacteria;Firmicutes;Clostridia;Clostridiales;Christensenellaceae;Christensenellaceae_R-7_group	0	-0.367627	0	0
Bacteria;Firmicutes;Clostridia;Clostridiales;Clostridiales_vadinBB60_group;NA	-0.366747	0	-0.375736	0
Bacteria;Firmicutes;Clostridia;Clostridiales;Lachnospiraceae;Blautia	0	-0.461851	0	0
Bacteria;Firmicutes;Clostridia;Clostridiales;Lachnospiraceae;CHKCI001	0	0	0	0
Bacteria;Firmicutes;Clostridia;Clostridiales;Lachnospiraceae;Eisenbergiella	-0.37484	0	-0.366274	0
Bacteria;Firmicutes;Clostridia;Clostridiales;Lachnospiraceae;Fusicatenibacter	-0.417783	0	0	0
Bacteria;Firmicutes;Clostridia;Clostridiales;Lachnospiraceae;GCA-900066575	0	0	-0.412975	0
Bacteria;Firmicutes;Clostridia;Clostridiales;Lachnospiraceae;Lachnoclostridium	-0.391569	0	-0.385909	0
Bacteria;Firmicutes;Clostridia;Clostridiales;Lachnospiraceae;Lachnospiraceae_NC2004_group	0	-0.378813	0	0
Bacteria;Firmicutes;Clostridia;Clostridiales;Lachnospiraceae;Lachnospiraceae_UCG-010	0	0	0	0.443382
Bacteria;Firmicutes;Clostridia;Clostridiales;Lachnospiraceae;NA	-0.361438	0	0	0
Bacteria;Firmicutes;Clostridia;Clostridiales;Lachnospiraceae;Sellimonas	0	0	0	0
Bacteria;Firmicutes;Clostridia;Clostridiales;Lachnospiraceae;Tyzzerella	0	0	0	0
Bacteria;Firmicutes;Clostridia;Clostridiales;NA;NA	-0.467431	-0.413553	0	0
Bacteria;Firmicutes;Clostridia;Clostridiales;Peptostreptococcaceae;Romboutsia	0	0	0	0
Bacteria;Firmicutes;Clostridia;Clostridiales;Ruminococcaceae;Anaerofilum	0	0	0	-0.375927
Bacteria;Firmicutes;Clostridia;Clostridiales;Ruminococcaceae;Butyricicoccus	0	0	0	0
Bacteria;Firmicutes;Clostridia;Clostridiales;Ruminococcaceae;DTU089	0	0	0	0
Bacteria;Firmicutes;Clostridia;Clostridiales;Ruminococcaceae;Faecalibacterium	-0.375324	0	0	0
Bacteria;Firmicutes;Clostridia;Clostridiales;Ruminococcaceae;Flavonifractor	0	0	0	0
Bacteria;Firmicutes;Clostridia;Clostridiales;Ruminococcaceae;Fournierella	0	-0.437622	0	0
Bacteria;Firmicutes;Clostridia;Clostridiales;Ruminococcaceae;GCA-900066225	-0.369046	0	-0.411244	0
Bacteria;Firmicutes;Clostridia;Clostridiales;Ruminococcaceae;NA	0	0	-0.373725	0
Bacteria;Firmicutes;Clostridia;Clostridiales;Ruminococcaceae;Negativibacillus	0	0	0	0
Bacteria;Firmicutes;Clostridia;Clostridiales;Ruminococcaceae;Oscillibacter	-0.418058	0	0	0
Bacteria;Firmicutes;Clostridia;Clostridiales;Ruminococcaceae;Oscillospira	0	0	0	0
Bacteria;Firmicutes;Clostridia;Clostridiales;Ruminococcaceae;Pygmaiobacter	-0.492137	0	0	0
Bacteria;Firmicutes;Clostridia;Clostridiales;Ruminococcaceae;Ruminiclostridium	0	0	0	0
Bacteria;Firmicutes;Clostridia;Clostridiales;Ruminococcaceae;Ruminiclostridium_9	0	0	0	0
Bacteria;Firmicutes;Clostridia;Clostridiales;Ruminococcaceae;Ruminococcaceae_NK4A214_group	0	0	0	0
Bacteria;Firmicutes;Clostridia;Clostridiales;Ruminococcaceae;Ruminococcaceae_UCG-004	0	-0.454969	0	0
Bacteria;Firmicutes;Clostridia;Clostridiales;Ruminococcaceae;Ruminococcaceae_UCG-005	0	0	0	0
Bacteria;Firmicutes;Clostridia;Clostridiales;Ruminococcaceae;Ruminococcaceae_UCG-009	0	0	0	-0.375868
Bacteria;Firmicutes;Clostridia;Clostridiales;Ruminococcaceae;Ruminococcaceae_UCG-010	0	0	0	0
Bacteria;Firmicutes;Clostridia;Clostridiales;Ruminococcaceae;Ruminococcaceae_UCG-013	0	0	0	0
Bacteria;Firmicutes;Clostridia;Clostridiales;Ruminococcaceae;Ruminococcaceae_UCG-014	0	-0.376627	0	0
Bacteria;Firmicutes;Clostridia;Clostridiales;Ruminococcaceae;Subdoligranulum	0	-0.471032	0	0
Bacteria;Firmicutes;Clostridia;Clostridiales;Ruminococcaceae;UBA1819	0	0	-0.403052	0.430111
Bacteria;Firmicutes;Erysipelotrichia;Erysipelotrichales;Erysipelotrichaceae;Merdibacter	0	0	0	0
Bacteria;Firmicutes;Negativicutes;Selenomonadales;Acidaminococcaceae;Phascolarctobacterium	0	-0.370884	0	0
Bacteria;Proteobacteria;Alphaproteobacteria;Azospirillales;Azospirillaceae;Azospirillum	-0.365296	0	0	0
Bacteria;Proteobacteria;Alphaproteobacteria;Caulobacterales;Caulobacteraceae;Brevundimonas	-0.436897	0	0	0
Bacteria;Proteobacteria;Alphaproteobacteria;Rhizobiales;Beijerinckiaceae;Methylobacterium	0	-0.459187	0	0
Bacteria;Proteobacteria;Alphaproteobacteria;Rhizobiales;Rhizobiaceae;Phyllobacterium	0	0	0	0.463819
Bacteria;Proteobacteria;Alphaproteobacteria;Sphingomonadales;Sphingomonadaceae;Novosphingobium	-0.444882	0	0	0
Bacteria;Proteobacteria;Deltaproteobacteria;Desulfovibrionales;Desulfovibrionaceae;Bilophila	0	0	0	0
Bacteria;Proteobacteria;Gammaproteobacteria;Betaproteobacteriales;Burkholderiaceae;Parasutterella	0	0	0	0
Bacteria;Proteobacteria;Gammaproteobacteria;Betaproteobacteriales;Neisseriaceae;Kingella	0.444216	0	0	0
Bacteria;Proteobacteria;Gammaproteobacteria;Pseudomonadales;Moraxellaceae;Acinetobacter	-0.419534	0	0	0.558859
Bacteria;Proteobacteria;Gammaproteobacteria;Pseudomonadales;Moraxellaceae;Enhydrobacter	-0.500628	0	0	0
Bacteria;Proteobacteria;Gammaproteobacteria;Xanthomonadales;Xanthomonadaceae;Stenotrophomonas	-0.374917	0	0	0
Bacteria;Tenericutes;Mollicutes;Mollicutes_RF39;NA;NA	0	-0.40392	0	0

## Sheet: Table S4
Supplementary Table 4. The relative abundance of microorganisms in used litter
Taxa	Ave. Rrelative Abundance
Bacteria;Actinobacteria;Actinobacteria;Micrococcales;Brevibacteriaceae;Brevibacterium	0.185578
Bacteria;Actinobacteria;Actinobacteria;Corynebacteriales;Corynebacteriaceae;Corynebacterium_1	0.165595
Bacteria;Actinobacteria;Actinobacteria;Micrococcales;Dermabacteraceae;Brachybacterium	0.131258
Bacteria;Firmicutes;Bacilli;Lactobacillales;Aerococcaceae;Facklamia	0.115908
Bacteria;Firmicutes;Bacilli;Bacillales;Staphylococcaceae;Staphylococcus	0.0906213
Bacteria;Firmicutes;Bacilli;Bacillales;Staphylococcaceae;Jeotgalicoccus	0.0491503
Bacteria;Firmicutes;Bacilli;Lactobacillales;Lactobacillaceae;Lactobacillus	0.0434291
Bacteria;Firmicutes;Bacilli;Lactobacillales;Aerococcaceae;Aerococcus	0.0412023
Bacteria;Firmicutes;Bacilli;Bacillales;Staphylococcaceae;Salinicoccus	0.0301474
Bacteria;Cyanobacteria;Oxyphotobacteria;Chloroplast;NA;NA	0.0108166
Bacteria;Actinobacteria;Actinobacteria;Corynebacteriales;Dietziaceae;Dietzia	0.0105597
Bacteria;Firmicutes;Bacilli;Lactobacillales;Streptococcaceae;Streptococcus	0.00881311
Bacteria;Firmicutes;Clostridia;Clostridiales;Ruminococcaceae;Faecalibacterium	0.00774233
Bacteria;Firmicutes;Bacilli;Bacillales;Bacillaceae;NA	0.00766397
Bacteria;Firmicutes;Clostridia;Clostridiales;Peptostreptococcaceae;Romboutsia	0.00708181
Bacteria;Firmicutes;Negativicutes;Selenomonadales;Veillonellaceae;Megamonas	0.0051721
Bacteria;Firmicutes;Clostridia;Clostridiales;Ruminococcaceae;Ruminococcaceae_UCG-014	0.00424351
Bacteria;Actinobacteria;Actinobacteria;Micrococcales;Intrasporangiaceae;Janibacter	0.00418231
Bacteria;Firmicutes;Clostridia;Clostridiales;Lachnospiraceae;NA	0.00408598
Bacteria;Bacteroidetes;Bacteroidia;Bacteroidales;Bacteroidaceae;Bacteroides	0.003838
Bacteria;Firmicutes;Bacilli;Lactobacillales;Enterococcaceae;Enterococcus	0.00288289
Bacteria;Firmicutes;Bacilli;Bacillales;Bacillaceae;Ornithinibacillus	0.00242696
Bacteria;Firmicutes;Bacilli;Lactobacillales;Carnobacteriaceae;Jeotgalibaca	0.00228304
Bacteria;Actinobacteria;Actinobacteria;Micrococcales;Ruaniaceae;Ruania	0.00201431
Bacteria;Firmicutes;Clostridia;Clostridiales;Ruminococcaceae;NA	0.00174874
Bacteria;Firmicutes;Clostridia;Clostridiales;Ruminococcaceae;Flavonifractor	0.00163375
Bacteria;Firmicutes;Bacilli;NA;NA;NA	0.00158653
Bacteria;Firmicutes;Bacilli;Lactobacillales;Aerococcaceae;Aerosphaera	0.00158332
Bacteria;Firmicutes;Clostridia;Clostridiales;Clostridiaceae_1;Clostridium_sensu_stricto_1	0.0015563
Bacteria;Firmicutes;Bacilli;Bacillales;Bacillaceae;Pseudogracilibacillus	0.00154492
Bacteria;Actinobacteria;Actinobacteria;Micrococcales;Micrococcaceae;Citricoccus	0.00152365
Bacteria;Proteobacteria;Alphaproteobacteria;Rhizobiales;Rhizobiaceae;Neorhizobium	0.00151267
Bacteria;Firmicutes;Clostridia;Clostridiales;Lachnospiraceae;CHKCI001	0.00144376
Bacteria;Bacteroidetes;Bacteroidia;Sphingobacteriales;Sphingobacteriaceae;Pedobacter	0.0013705
Bacteria;Firmicutes;Clostridia;Clostridiales;Ruminococcaceae;Intestinimonas	0.00135537
Bacteria;Proteobacteria;Gammaproteobacteria;Pseudomonadales;Moraxellaceae;Acinetobacter	0.00132167
Bacteria;Firmicutes;Erysipelotrichia;Erysipelotrichales;Erysipelotrichaceae;Erysipelatoclostridium	0.00131899
Bacteria;Firmicutes;Bacilli;Bacillales;Bacillaceae;Virgibacillus	0.00127974
Bacteria;Firmicutes;Clostridia;Clostridiales;Ruminococcaceae;Fournierella	0.00122165
Bacteria;Bacteroidetes;Bacteroidia;Bacteroidales;Rikenellaceae;Alistipes	0.00117614
Bacteria;Firmicutes;Bacilli;Bacillales;Planococcaceae;Sporosarcina	0.00113902
Bacteria;Firmicutes;Clostridia;Clostridiales;Ruminococcaceae;Subdoligranulum	0.00113621
Bacteria;Proteobacteria;Gammaproteobacteria;Xanthomonadales;Xanthomonadaceae;Stenotrophomonas	0.00110234
Bacteria;Firmicutes;Bacilli;Lactobacillales;Carnobacteriaceae;Alkalibacterium	0.00096743
Bacteria;Proteobacteria;Gammaproteobacteria;Vibrionales;Vibrionaceae;Vibrio	0.000907785
Bacteria;Bacteroidetes;Bacteroidia;Bacteroidales;Barnesiellaceae;Barnesiella	0.000894718
Bacteria;Firmicutes;Clostridia;Clostridiales;Ruminococcaceae;Butyricicoccus	0.000894299
Bacteria;Actinobacteria;Actinobacteria;Micrococcales;Intrasporangiaceae;NA	0.000871884
Bacteria;Actinobacteria;Actinobacteria;Micrococcales;NA;NA	0.000796008
Bacteria;Firmicutes;Clostridia;Clostridiales;Lachnospiraceae;Blautia	0.000795375
Bacteria;Actinobacteria;Actinobacteria;Micrococcales;Microbacteriaceae;Galbitalea	0.000789006
Bacteria;Actinobacteria;Actinobacteria;Propionibacteriales;Nocardioidaceae;Nocardioides	0.000788056
Bacteria;Proteobacteria;Gammaproteobacteria;Enterobacteriales;Enterobacteriaceae;Escherichia/Shigella	0.000786896
Bacteria;Proteobacteria;Alphaproteobacteria;Rhodobacterales;Rhodobacteraceae;NA	0.000743051
Bacteria;Actinobacteria;Actinobacteria;Bifidobacteriales;Bifidobacteriaceae;Bifidobacterium	0.000730693
Bacteria;Firmicutes;Clostridia;Clostridiales;Ruminococcaceae;Ruminococcaceae_UCG-005	0.000712231
Bacteria;Actinobacteria;Actinobacteria;Micrococcales;Intrasporangiaceae;Ornithinimicrobium	0.00064885
Bacteria;Tenericutes;Mollicutes;Mollicutes_RF39;NA;NA	0.000644569
Bacteria;Firmicutes;Clostridia;Clostridiales;Lachnospiraceae;Lachnoclostridium	0.000643775
Bacteria;Proteobacteria;Gammaproteobacteria;Betaproteobacteriales;Burkholderiaceae;Ralstonia	0.000610611
Bacteria;Actinobacteria;Actinobacteria;Micrococcales;Microbacteriaceae;Microbacterium	0.000609825
Bacteria;Firmicutes;Bacilli;Lactobacillales;Streptococcaceae;Lactococcus	0.000587028
Bacteria;Actinobacteria;Actinobacteria;Corynebacteriales;NA;NA	0.0005729
Bacteria;Proteobacteria;Gammaproteobacteria;Xanthomonadales;Xanthomonadaceae;Xanthomonas	0.000544199
Bacteria;Proteobacteria;Alphaproteobacteria;Sphingomonadales;Sphingomonadaceae;Sphingomonas	0.000540108
Bacteria;Firmicutes;Clostridia;Clostridiales;Ruminococcaceae;Ruminiclostridium_5	0.00050184
Bacteria;Bacteroidetes;Bacteroidia;Sphingobacteriales;Sphingobacteriaceae;Sphingobacterium	0.00050175
Bacteria;Actinobacteria;Actinobacteria;Micrococcales;Microbacteriaceae;NA	0.000473611
Bacteria;Proteobacteria;Gammaproteobacteria;Enterobacteriales;Enterobacteriaceae;Klebsiella	0.000456776
Bacteria;Firmicutes;Bacilli;Lactobacillales;Carnobacteriaceae;Atopostipes	0.000445559
Bacteria;Firmicutes;Erysipelotrichia;Erysipelotrichales;Erysipelotrichaceae;NA	0.000444781
Bacteria;Firmicutes;Bacilli;Bacillales;Bacillaceae;Bacillus	0.000440406
Bacteria;Firmicutes;Bacilli;Lactobacillales;Carnobacteriaceae;NA	0.000437781
Bacteria;Firmicutes;Bacilli;Lactobacillales;Aerococcaceae;NA	0.000398477
Bacteria;Firmicutes;Bacilli;Bacillales;Bacillaceae;Oceanobacillus	0.00038925
Bacteria;Firmicutes;Clostridia;Clostridiales;Clostridiales_vadinBB60_group;NA	0.000372834
Bacteria;Firmicutes;Negativicutes;Selenomonadales;Acidaminococcaceae;Phascolarctobacterium	0.00037009
Bacteria;Epsilonbacteraeota;Campylobacteria;Campylobacterales;Thiovulaceae;Sulfuricurvum	0.00036896
Bacteria;Proteobacteria;Alphaproteobacteria;Rhizobiales;Beijerinckiaceae;Methylobacterium	0.000339659
Bacteria;Bacteroidetes;Bacteroidia;Bacteroidales;Prevotellaceae;Prevotella_9	0.000331862
Bacteria;Firmicutes;Clostridia;Clostridiales;Lachnospiraceae;Sellimonas	0.000329491
Bacteria;Proteobacteria;Gammaproteobacteria;Betaproteobacteriales;Burkholderiaceae;NA	0.000317818
Bacteria;Bacteroidetes;Bacteroidia;Sphingobacteriales;Sphingobacteriaceae;NA	0.000304936
Bacteria;Bacteroidetes;Bacteroidia;Flavobacteriales;Flavobacteriaceae;Galbibacter	0.000303111
Bacteria;Proteobacteria;Deltaproteobacteria;Desulfovibrionales;Desulfovibrionaceae;NA	0.000298425
Bacteria;Proteobacteria;Alphaproteobacteria;Rhizobiales;Rhizobiaceae;Phyllobacterium	0.000293635
Bacteria;Bacteroidetes;Bacteroidia;Flavobacteriales;Flavobacteriaceae;Flavobacterium	0.000291642
Bacteria;Firmicutes;Clostridia;Clostridiales;Lachnospiraceae;Shuttleworthia	0.000290101
Bacteria;Actinobacteria;Actinobacteria;Propionibacteriales;Propionibacteriaceae;Cutibacterium	0.000287171
Bacteria;Actinobacteria;Actinobacteria;Micrococcales;Bogoriellaceae;Georgenia	0.000284613
Bacteria;Firmicutes;Clostridia;Clostridiales;Ruminococcaceae;Ruminococcaceae_NK4A214_group	0.000284001
Bacteria;Proteobacteria;Gammaproteobacteria;Pseudomonadales;Pseudomonadaceae;Pseudomonas	0.000283037
Bacteria;Firmicutes;Clostridia;Clostridiales;Lachnospiraceae;Tyzzerella	0.000274661
Bacteria;Firmicutes;Bacilli;Bacillales;Staphylococcaceae;Aliicoccus	0.000271963
Bacteria;Actinobacteria;Actinobacteria;Micrococcales;Microbacteriaceae;Curtobacterium	0.000265651
Bacteria;Actinobacteria;Actinobacteria;Micrococcales;Micrococcaceae;Glutamicibacter	0.000265651
Bacteria;Firmicutes;Clostridia;Clostridiales;Ruminococcaceae;Ruminiclostridium_9	0.00026321
Bacteria;Firmicutes;Clostridia;Clostridiales;Ruminococcaceae;Ruminiclostridium	0.000260151
Bacteria;Firmicutes;Clostridia;Clostridiales;Ruminococcaceae;Negativibacillus	0.000259454
Archaea;Euryarchaeota;Methanobacteria;Methanobacteriales;Methanobacteriaceae;Methanobrevibacter	0.000245091
Bacteria;Firmicutes;Clostridia;Clostridiales;Christensenellaceae;Christensenellaceae_R-7_group	0.000241985
Bacteria;Firmicutes;Clostridia;Clostridiales;Lachnospiraceae;Lachnospiraceae_NK4A136_group	0.000235271
Bacteria;Proteobacteria;Alphaproteobacteria;Sphingomonadales;Sphingomonadaceae;Novosphingobium	0.000227824
Bacteria;Patescibacteria;Saccharimonadia;Saccharimonadales;NA;NA	0.000209972
Bacteria;Proteobacteria;Gammaproteobacteria;Betaproteobacteriales;Burkholderiaceae;Paenalcaligenes	0.000205186
Bacteria;Proteobacteria;Alphaproteobacteria;Rhodobacterales;Rhodobacteraceae;Ruegeria	0.000193369
Bacteria;Actinobacteria;Actinobacteria;Streptomycetales;Streptomycetaceae;Kitasatospora	0.000190858
Bacteria;Firmicutes;Clostridia;Clostridiales;Ruminococcaceae;Ruminococcaceae_UCG-013	0.000189184
Bacteria;Actinobacteria;Coriobacteriia;Coriobacteriales;Atopobiaceae;Olsenella	0.000188586
Bacteria;Firmicutes;Clostridia;Clostridiales;Clostridiaceae_1;Candidatus_Arthromitus	0.000182553
Bacteria;Bacteroidetes;Bacteroidia;Bacteroidales;Tannerellaceae;Parabacteroides	0.000163374
Bacteria;Bacteroidetes;Bacteroidia;Flavobacteriales;Flavobacteriaceae;Spongiimonas	0.00016063
Bacteria;Firmicutes;Clostridia;Clostridiales;Lachnospiraceae;GCA-900066575	0.000157142
Bacteria;Proteobacteria;Gammaproteobacteria;Pseudomonadales;Moraxellaceae;Psychrobacter	0.000157142
Bacteria;Proteobacteria;Gammaproteobacteria;Betaproteobacteriales;Methylophilaceae;Methylotenera	0.000154963
Bacteria;Proteobacteria;Deltaproteobacteria;Desulfovibrionales;Desulfovibrionaceae;Bilophila	0.000152073
Bacteria;Firmicutes;Clostridia;Clostridiales;Lachnospiraceae;Lachnospiraceae_UCG-010	0.000136482
Bacteria;Firmicutes;Clostridia;Clostridiales;Lachnospiraceae;Fusicatenibacter	0.000126727
Bacteria;Actinobacteria;Actinobacteria;Propionibacteriales;Propionibacteriaceae;Marinilutecoccus	0.000125611
Bacteria;Proteobacteria;Gammaproteobacteria;Methylococcales;Methylomonaceae;NA	0.000125446
Bacteria;Actinobacteria;Actinobacteria;Actinomycetales;Actinomycetaceae;Actinomyces	0.000124681
Bacteria;Bacteroidetes;Bacteroidia;Bacteroidales;Muribaculaceae;NA	0.000120542
Bacteria;Proteobacteria;Gammaproteobacteria;Betaproteobacteriales;Neisseriaceae;Neisseria	0.000120077
Bacteria;Bacteroidetes;Bacteroidia;Flavobacteriales;Weeksellaceae;Chryseobacterium	0.000118914
Bacteria;Actinobacteria;Actinobacteria;Micrococcales;Promicromonosporaceae;Myceligenerans	0.000118516
Bacteria;Actinobacteria;Actinobacteria;Micrococcales;Micrococcaceae;Rothia	0.000116635
Bacteria;Firmicutes;Clostridia;Clostridiales;Ruminococcaceae;UBA1819	0.000116589
Bacteria;Bacteroidetes;Bacteroidia;Bacteroidales;Barnesiellaceae;NA	0.00011152
Bacteria;Firmicutes;Clostridia;Clostridiales;Ruminococcaceae;Oscillibacter	0.00011152
Bacteria;Proteobacteria;Gammaproteobacteria;Xanthomonadales;Rhodanobacteraceae;Luteibacter	0.000110688
Bacteria;Actinobacteria;Actinobacteria;Corynebacteriales;Corynebacteriaceae;Lawsonella	0.000108544
Bacteria;Firmicutes;Erysipelotrichia;Erysipelotrichales;Erysipelotrichaceae;Turicibacter	0.000107863
Bacteria;Bacteroidetes;Bacteroidia;Flavobacteriales;NA;NA	0.000107846
Bacteria;Firmicutes;Clostridia;Clostridiales;Ruminococcaceae;Ruminococcaceae_UCG-009	0.000106451
Bacteria;Proteobacteria;Gammaproteobacteria;Enterobacteriales;Enterobacteriaceae;Proteus	9.59296e-05
Bacteria;Actinobacteria;Actinobacteria;Streptosporangiales;Nocardiopsaceae;Nocardiopsis	9.5429e-05
Bacteria;Proteobacteria;Gammaproteobacteria;Enterobacteriales;Enterobacteriaceae;Pantoea	9.5429e-05
Bacteria;Proteobacteria;Gammaproteobacteria;Pasteurellales;Pasteurellaceae;Haemophilus	9.5429e-05
Bacteria;Bacteroidetes;Bacteroidia;Bacteroidales;Marinifilaceae;Butyricimonas	8.78022e-05
Bacteria;Firmicutes;Clostridia;Clostridiales;Ruminococcaceae;GCA-900066225	8.11055e-05
Bacteria;Bacteroidetes;Bacteroidia;Bacteroidales;Prevotellaceae;Alloprevotella	7.74315e-05
Bacteria;Firmicutes;Clostridia;Clostridiales;Ruminococcaceae;DTU089	7.60364e-05
Bacteria;Proteobacteria;Gammaproteobacteria;Enterobacteriales;Enterobacteriaceae;Cedecea	7.3792e-05
Bacteria;Proteobacteria;Gammaproteobacteria;Betaproteobacteriales;Burkholderiaceae;Sutterella	7.09673e-05
Bacteria;Firmicutes;Bacilli;Bacillales;Bacillaceae;Amphibacillus	6.89209e-05
Bacteria;Proteobacteria;Gammaproteobacteria;Pseudomonadales;Moraxellaceae;Enhydrobacter	6.70608e-05
Bacteria;Firmicutes;Clostridia;Clostridiales;Lachnospiraceae;Eisenbergiella	6.58982e-05
Bacteria;Firmicutes;Clostridia;Clostridiales;Ruminococcaceae;Anaerotruncus	6.58982e-05
Bacteria;Bacteroidetes;Bacteroidia;Bacteroidales;Rikenellaceae;Millionella	6.19917e-05
Bacteria;Bacteroidetes;Bacteroidia;Cytophagales;Cyclobacteriaceae;Algoriphagus	5.90336e-05
Bacteria;Actinobacteria;Actinobacteria;Corynebacteriales;Nocardiaceae;Gordonia	5.83177e-05
Bacteria;Verrucomicrobia;Verrucomicrobiae;Verrucomicrobiales;Akkermansiaceae;Akkermansia	5.71551e-05
Bacteria;Firmicutes;Clostridia;Clostridiales;Family_XIII;NA	5.576e-05
Bacteria;Proteobacteria;Gammaproteobacteria;Betaproteobacteriales;Burkholderiaceae;Cupriavidus	5.576e-05
Bacteria;Actinobacteria;Actinobacteria;PeM15;NA;NA	5.30161e-05
Bacteria;Proteobacteria;Gammaproteobacteria;Alteromonadales;Marinobacteraceae;Marinobacter	5.30161e-05
Bacteria;Proteobacteria;Gammaproteobacteria;Xanthomonadales;Xanthomonadaceae;NA	5.30161e-05
Bacteria;Firmicutes;Clostridia;Clostridiales;NA;NA	5.21033e-05
Bacteria;Proteobacteria;Gammaproteobacteria;Betaproteobacteriales;Hydrogenophilaceae;NA	5.16544e-05
Bacteria;Firmicutes;Clostridia;Clostridiales;Lachnospiraceae;Lachnospiraceae_NC2004_group	5.06909e-05
Bacteria;Firmicutes;Clostridia;Clostridiales;Lachnospiraceae;Marvinbryantia	5.06909e-05
Bacteria;Firmicutes;Clostridia;Clostridiales;Lachnospiraceae;Oribacterium	4.42752e-05
Bacteria;Nitrospirae;Thermodesulfovibrionia;NA;NA;NA	4.42752e-05
Bacteria;Actinobacteria;Thermoleophilia;Gaiellales;Gaiellaceae;Gaiella	4.24129e-05
Bacteria;Firmicutes;Negativicutes;Selenomonadales;Veillonellaceae;Megasphaera	4.24129e-05
Bacteria;Proteobacteria;Gammaproteobacteria;Pseudomonadales;Moraxellaceae;Moraxella	4.24129e-05
Bacteria;Bacteroidetes;Bacteroidia;Flavobacteriales;Flavobacteriaceae;NA	4.10178e-05
Bacteria;Firmicutes;Clostridia;Clostridiales;Lachnospiraceae;Coprococcus_3	4.05527e-05
Bacteria;Firmicutes;Clostridia;Clostridiales;Ruminococcaceae;Ruminococcaceae_UCG-004	4.05527e-05
Bacteria;Firmicutes;Erysipelotrichia;Erysipelotrichales;Erysipelotrichaceae;Merdibacter	4.05527e-05
Bacteria;Firmicutes;Clostridia;Clostridiales;Ruminococcaceae;Ruminococcaceae_UCG-002	3.71113e-05
Bacteria;Proteobacteria;Alphaproteobacteria;Rhizobiales;Xanthobacteraceae;Bradyrhizobium	3.71113e-05
Bacteria;Firmicutes;Bacilli;Bacillales;NA;NA	3.6896e-05
Bacteria;Proteobacteria;Alphaproteobacteria;Acetobacterales;Acetobacteraceae;Roseomonas	3.6896e-05
Bacteria;Proteobacteria;Gammaproteobacteria;Betaproteobacteriales;Burkholderiaceae;Verticia	3.6896e-05
Bacteria;Firmicutes;Bacilli;Bacillales;Paenibacillaceae;Aneurinibacillus	3.54836e-05
Bacteria;Firmicutes;Clostridia;Clostridiales;Lachnospiraceae;Anaerostipes	3.54836e-05
Bacteria;Firmicutes;Clostridia;Clostridiales;Lachnospiraceae;Lachnospiraceae_FCS020_group	3.54836e-05
Bacteria;Fusobacteria;Fusobacteriia;Fusobacteriales;Leptotrichiaceae;Leptotrichia	3.54836e-05
Bacteria;Firmicutes;Bacilli;Bacillales;Paenibacillaceae;Paenibacillus	3.18097e-05
Bacteria;Firmicutes;Clostridia;Clostridiales;Peptostreptococcaceae;Peptostreptococcus	3.18097e-05
Bacteria;Fusobacteria;Fusobacteriia;Fusobacteriales;Fusobacteriaceae;Cetobacterium	3.18097e-05
Bacteria;Proteobacteria;Alphaproteobacteria;Rhodobacterales;Rhodobacteraceae;Gemmobacter	3.18097e-05
Bacteria;Proteobacteria;Gammaproteobacteria;Oceanospirillales;Nitrincolaceae;Neptuniibacter	3.18097e-05
Bacteria;Actinobacteria;Actinobacteria;Corynebacteriales;Nocardiaceae;Rhodococcus	3.04146e-05
Bacteria;Bacteroidetes;Bacteroidia;Bacteroidales;Rikenellaceae;Rikenella	3.04146e-05
Bacteria;Chloroflexi;Chloroflexia;Thermomicrobiales;JG30-KF-CM45;NA	3.04146e-05
Bacteria;Firmicutes;Bacilli;Bacillales;Planococcaceae;Kurthia	3.04146e-05
Bacteria;Proteobacteria;Alphaproteobacteria;Rhodobacterales;Rhodobacteraceae;Shimia	3.04146e-05
Bacteria;Proteobacteria;Gammaproteobacteria;Betaproteobacteriales;Burkholderiaceae;Parasutterella	3.04146e-05
Bacteria;Actinobacteria;Actinobacteria;Propionibacteriales;Nocardioidaceae;NA	2.6508e-05
Bacteria;Bacteroidetes;Bacteroidia;Bacteroidales;Prevotellaceae;Prevotella_2	2.6508e-05
Bacteria;Proteobacteria;Gammaproteobacteria;Aeromonadales;Aeromonadaceae;Aeromonas	2.6508e-05
Bacteria;Proteobacteria;Gammaproteobacteria;Pasteurellales;Pasteurellaceae;Actinobacillus	2.6508e-05
Bacteria;Actinobacteria;Thermoleophilia;Solirubrobacterales;67-14;NA	2.21376e-05
Bacteria;Bacteroidetes;Bacteroidia;Cytophagales;Spirosomaceae;Flectobacillus	2.21376e-05
Bacteria;Acidobacteria;Acidobacteriia;Acidobacteriales;NA;NA	2.12064e-05
Bacteria;Proteobacteria;Alphaproteobacteria;Rickettsiales;AB1;NA	2.12064e-05
Bacteria;Proteobacteria;Deltaproteobacteria;Myxococcales;Polyangiaceae;NA	2.12064e-05
Bacteria;Epsilonbacteraeota;Campylobacteria;Campylobacterales;Helicobacteraceae;Helicobacter	2.02764e-05
Bacteria;Proteobacteria;Alphaproteobacteria;NA;NA;NA	2.02764e-05
Bacteria;Proteobacteria;Alphaproteobacteria;Rhodospirillales;NA;NA	2.02764e-05
Bacteria;Proteobacteria;Gammaproteobacteria;Betaproteobacteriales;Burkholderiaceae;Achromobacter	2.02764e-05
Bacteria;Proteobacteria;Gammaproteobacteria;Betaproteobacteriales;Nitrosomonadaceae;Ellin6067	2.02764e-05
Bacteria;Acidobacteria;Acidobacteriia;Solibacterales;Solibacteraceae_(Subgroup_3);Paludibaculum	1.59048e-05
Bacteria;Bacteroidetes;Bacteroidia;Bacteroidales;Porphyromonadaceae;Porphyromonas	1.59048e-05
Bacteria;Bacteroidetes;Bacteroidia;Bacteroidales;Rikenellaceae;Rikenellaceae_RC9_gut_group	1.59048e-05
Bacteria;Chloroflexi;Anaerolineae;Anaerolineales;Anaerolineaceae;NA	1.59048e-05
Bacteria;Firmicutes;Bacilli;Lactobacillales;NA;NA	1.59048e-05
Bacteria;Firmicutes;Clostridia;Clostridiales;Clostridiaceae_1;NA	1.59048e-05
Bacteria;Firmicutes;Clostridia;Clostridiales;Ruminococcaceae;Angelakisella	1.59048e-05
Bacteria;Firmicutes;Erysipelotrichia;Erysipelotrichales;Erysipelotrichaceae;Faecalitalea	1.59048e-05
Bacteria;Proteobacteria;Alphaproteobacteria;Caulobacterales;Caulobacteraceae;Brevundimonas	1.59048e-05
Bacteria;Actinobacteria;Acidimicrobiia;Microtrichales;Ilumatobacteraceae;Ilumatobacter	1.52073e-05
Bacteria;Actinobacteria;Coriobacteriia;Coriobacteriales;Eggerthellaceae;CHKCI002	1.52073e-05
Bacteria;Firmicutes;Erysipelotrichia;Erysipelotrichales;Erysipelotrichaceae;Holdemania	1.52073e-05
Bacteria;Armatimonadetes;Armatimonadia;Armatimonadales;NA;NA	1.06032e-05
Bacteria;Bacteroidetes;Bacteroidia;Bacteroidales;Prevotellaceae;Prevotellaceae_UCG-001	1.06032e-05
Bacteria;Bacteroidetes;Bacteroidia;Flavobacteriales;Flavobacteriaceae;Aequorivita	1.06032e-05
Bacteria;Chloroflexi;Anaerolineae;SBR1031;A4b;NA	1.06032e-05
Bacteria;Chloroflexi;Gitt-GS-136;NA;NA;NA	1.06032e-05
Bacteria;Firmicutes;Clostridia;Clostridiales;Lachnospiraceae;Lachnospiraceae_UCG-006	1.06032e-05
Bacteria;Firmicutes;Erysipelotrichia;Erysipelotrichales;Erysipelotrichaceae;Erysipelothrix	1.06032e-05
Bacteria;NA;NA;NA;NA;NA	1.06032e-05
Bacteria;Tenericutes;Mollicutes;Mycoplasmatales;Mycoplasmataceae;Candidatus_Bacilloplasma	1.06032e-05
Bacteria;Acidobacteria;Blastocatellia_(Subgroup_4);11月24日;NA;NA	1.01382e-05
Bacteria;Bacteroidetes;Bacteroidia;Bacteroidales;Marinifilaceae;Odoribacter	1.01382e-05
Bacteria;Bacteroidetes;Bacteroidia;Chitinophagales;Chitinophagaceae;NA	1.01382e-05
Bacteria;Firmicutes;Clostridia;Clostridiales;Clostridiaceae_2;Alkaliphilus	1.01382e-05
Bacteria;Firmicutes;Clostridia;Clostridiales;Defluviitaleaceae;Defluviitaleaceae_UCG-011	1.01382e-05
Bacteria;Firmicutes;Clostridia;Clostridiales;Eubacteriaceae;Anaerofustis	1.01382e-05
Bacteria;Firmicutes;Clostridia;DTU014;NA;NA	1.01382e-05
Bacteria;Planctomycetes;Planctomycetacia;Pirellulales;Pirellulaceae;Pirellula	1.01382e-05
Bacteria;Proteobacteria;Alphaproteobacteria;Micropepsales;Micropepsaceae;NA	1.01382e-05
Bacteria;Proteobacteria;Deltaproteobacteria;Myxococcales;NA;NA	1.01382e-05
Bacteria;Proteobacteria;Gammaproteobacteria;Betaproteobacteriales;NA;NA	1.01382e-05
